# Supplementary material for: MBOAT1 Promotes Glioma Progression Through Enhancing Ferroptosis Resistance and Immunosuppressive Microenvironment
Source: CNS Neurosci Ther. 2026 Feb 16;32(2):e70785. doi: 10.1002/cns.70785 (PMC12908195; doi:10.1002/cns.70785)
Supplement: Supplementary file 2 — Table S1: Clinical information of the glioma patients. [file CNS-32-e70785-s002.xlsx]

## Sheet: Sheet1
Supplementary Table 1: Clinical information of the glioma patients.
Name	Sample ID	Diagnosis	Grade	Sex	MGMT status	IDH status	Notes	mutations (clinical pathology)
rGBM-01	CNSTM-068	recurrent GBM	IV	F	methylated	wt	left temporo-occiptal lobe	NF1, PTEN, RB1, p53
ndGBM-01	CNSTM 070	GBM	IV	M	-	wt	enhancing tumor in the right anterior lobe	PTEN*
ndGBM-02	CNSTM-096	GBM	IV	M	-	wt	anterior frontal lobe	P53, NF1*
rGBM-02	CNSTM-375	recurrent GBM	IV	M	-	wt	right frontal lobe	-
rGBM-03	CNSTM-379	recurrent GBM	IV	M	-	-	enhancing mass in the posterior corpus callosum and bilateral paracentral parietal lobes and mass effect on adjacent brain and ventricles	-
rGBM-04	CNSTM-390	recurrent GBM	IV	M	unmethylated	wt	a large enhancing lesion in the left frontal lobe	GFAP, p53
ndGBM-03	CNSTM-394	*GBM	IV	F	unmethylated	wt	a mass in the left parieto-occipital region	TERT,PIK3CA, PTEN
rGBM-05	CNSTM-397	recurrent GBM	IV	F	methylated	wt	left temporal tumor	TERT, p53
LGG-04	MDAG-3	Oligodendroglioma	II	M	Not obtained	Mutant	Large left non-enhancing frontal lesion	1p/19q-CODELETED
ndGBM-04	MDAG-4	GBM	IV	F	methylated	wt	Large enhancing right parietal lobe lesion	EGFR-SEPT14.E24S10, EGFR TERT
ndGBM-05	MDAG-6	GBM	IV	M	Not obtained	wt	Large right enahncing frontal lesion	Nuclear expression pf p53 in a minor subset (10%)
ndGBM-06	MDAG-7	GBM	IV	M	unmethylated	wt	Large left enhancing frontal lesion	p52, TERT, CDKN2A, NF1
ndGBM-07	MDAG-9	GBM	IV	F	Not obtained	wt	right basal ganglia necrotic mass	PTEN, p53
ndGBM-08	MDAG-10	GBM	IV	M	Not obtained	wt	Right temporal insular mass	PIK3R1, MDM2, CDK4
LGG-03	MDAG-11	Diffuse Astrocytoma	II	M	Not obtained	Mutant	right frontal nonenhancing mass	ATRX loss
ndGBM-09	MDAG-12	GBM	IV	M	methylated	wt		FGFR, CDK4, MDM2
ndGBM-10	MDAG-1	GBM	IV	F	methylated	wt	Large left enhancing frontal lesion	FGFR3-TACC fusion
ndGBM-11	CNSTM 081	GBM	IV	F	-	wt	left temporal lobe
